# Supplementary material for: Discovery of Potential Scaffolds for Methionine Adenosyltransferase 2A (MAT2A) Inhibitors: Virtual Screening, Synthesis, and Biological Evaluation
Source: Molecules. 2025 May 12;30(10):2134. doi: 10.3390/molecules30102134 (PMC12113668; doi:10.3390/molecules30102134)
Supplement: Supplementary file 1 [file molecules-30-02134-s001.zip]

Archive with 1 entries (1 files):
- molecules-3589334-supplementary.pdf
